# Supplementary material for: A comparison of the enzymatic properties of three recombinant isoforms of thrombolytic and antibacterial protein—Destabilase-Lysozyme from medicinal leech
Source: BMC Biochem. 2015 Nov 21;16:27. doi: 10.1186/s12858-015-0056-3 (PMC4654880; doi:10.1186/s12858-015-0056-3)
Supplement: Additional file 2: Table S1. — List of oligonucleotides used. (XLS 30 kb) [file 12858_2015_56_MOESM2_ESM.xls]

## Sheet: Лист1
Name	Sequence
DsEc-Bam	TGGATCCCAGTTTACCGATAGCTGCCTGCGTTGCATTTGCAAAG
DsEc-02	CCTGCGTTGCATTTGCAAAGTGGAAGGCTGCGATAGCCAGATTG
DsEc-03	AGGCTGCGATAGCCAGATTGGCAAATGCGGCATGGATGTGGGCAG
DsEc-04	TGCGGCATGGATGTGGGCAGCCTGAGCTGCGGTCCGTATCAGAT
DsEc-05	AGCTGCGGTCCGTATCAGATTAAGAAACCGTATTGGATTGATTGC
DsEc-06	GAAACCGTATTGGATTGATTGCGGCAAACCGGGTGGTGGCTATGA
DsEc-07	CAAACCGGGTGGTGGCTATGAAAGCTGCACCAAAAACAAAGCGTG
DsEc-08	TACGCACGCACGCAGGTTTCGCTGCACGCTTTGTTTTTGGTGCAG
DsEc-09	GCAAAAGGTGCCATAACGTTTCATATACGCACGCACGCAGGTTTCG
DsEc-10	CAGGTCGGAGTACGACCACCGGTGCAAAAGGTGCCATAACGTTTCA
DsEc-11	CGTTATGAATACGCGCATAATCCTGGCAGGTCGGAGTACGACCAC
DsEc-12	GCTTTTGCAGCCACGCGGACCACCGTTATGAATACGCGCATAATC
DsEc-13	TGTTCCAATAGCCCACGGTCGCGCTGCTTTTGCAGCCACGCGGA
DsEc-14	TCAACGCAGGCATTTCTGCACTTTGTTCCAATAGCCCACGGTC
DsEc-Sal	ATTAGTCGACTCAACGCAGGCATTTCTGCA
DsEc-00	TGCGTCCGTGGAAGTTAATTCCCAGTTTACCGATAGCTGCCT
DsEc-01	GGAATTAACTTCCACGGACGCAATCAGCAGCGCCAGGGACAC
SP-Bam	ATGGATCCATGATTATTGCGATTTATGTGTCCCTGGCGCTGCTG
CrDes2	TGGATCCGTGGAAGTTAATTCCCAGTTTACCGATAGCTGCCTG
Ds1-01	GTGCTGGTGGCGCTGTATGTGATTGATGTGGCGAAATGCACCGT
Ds1-02	ATGTGGCGAAATGCACCGTGCCGTCCGATTGCCTGTCCTGCATTTGC
Ds1-03	GATTGCCTGTCCTGCATTTGCGAAGTGGAAGGCTGCGATAAAG
Ds1-04	AGTGGAAGGCTGCGATAAAGAAATTGGCCGTTGCGGCGATGATGC
Ds1-05	GCCGTTGCGGCGATGATGCGGGCTCCCTGTCCTGCGGCCCGTATC
Ds1-06	TGTCCTGCGGCCCGTATCAGATTAAAGAACCGTATTGGATTGATTG
Ds1-07	AGAACCGTATTGGATTGATTGCGGTTCCCCTGGTGCGGGCTATCAG
Ds1-08	GAGCACGCTTTTTCTTTGGTGCATTCCTGATAGCCCGCACCAGG
Ds1-09	CATATACGCATGCACGCAGGTTTCGGAGCACGCTTTTTCTTTGGTG
Ds1-10	GTGCAACGACGAAAATAACGATCCATATACGCATGCACGCAGGT
Ds1-11	TGGCAGGTCGGTTCACGACCACGGGTGCAACGACGAAAATAACG
Ds1-12	ACCCATATTATGAATTTTCGCATAATCCTGGCAGGTCGGTTCACGA
Ds1-13	GAGGTACGACGGCAGCCATTCGGACCCATATTATGAATTTTCGCA
Ds1-14	CATTCGCTTTATTCCAATAGGTATTGGAGGTACGACGGCAGCCA
Ds1-Sal	ATTAGTCGACTTAATTCAGGCACGCATTCGCTTTATTCCAATAGG
pDs1-Bam	AGGATCCATGAATTATGTGATTTTTGTGGTGCTGGTGGCGCTGTATG
CrDes1	ATGGATCCGATGTGGCGAAATGCACCG
mDs1-Bam	TGGATCCACCGTGCCGTCCGATTGC
dest3-bam0	CATGGATCCACCGTGCCGAGCGATTGC
dest3-bam5	CATGGATCCGATGTGGCGAAATGCACCG
dest3-bam	CATGGATCCATGAACTATGTGATTTTCGTGGTGCTGGTGGCACTGT
dest3-sal	TTAGTCGACTCAGCCCAGGCAACGACGCACGTTATC
dest3-1	CGTGGTGCTGGTGGCACTGTATGTGATTGATGTGGCGAAATGCAC
dest3-2	TGATTGATGTGGCGAAATGCACCGTGCCGAGCGATTGCCTGCGTTGC
dest3-3	CGAGCGATTGCCTGCGTTGCATTTGCCAGGTGGAAGGCTGCA
dest3-4	TGCCAGGTGGAAGGCTGCAACAACGAAATTGGCCGTTGCGGCA
dest3-5	CGAAATTGGCCGTTGCGGCATGGATGCAGGCAGCCTGAGCTGCG
dest3-6	TGCAGGCAGCCTGAGCTGCGGCCCGTATCAGATTAAAGAACCGT
dest3-7	CGTATCAGATTAAAGAACCGTATTGGATTGATTGCGGTCGTC
dest3-8	GTGCACTGCTGATAACCACCACCCGGACGACCGCAATCAATCCA
dest3-9	ACGTTCGCTGCACGCTTTCTCTTTGGTGCACTGCTGATAACCAC
dest3-10	ACGATCCATATACGCATGCACGCAACGTTCGCTGCACGCTTTCT
dest3-11	GACCACCGGTACAACGACGCGCATAACGATCCATATACGCATGCAC
dest3-12	TCGCATAATCCTGGCAGGTCGGCTGACGACCACCGGTACAACGACGC
dest3-13	AGCCGTTCGGGCCCATGTTGTGAATTTTCGCATAATCCTGGCAGGTC
dest3-14	CAGTAGTGGTTGTTGCTGCTCTGGCAGCCGTTCGGGCCCATGTTGTG
dest3-15	CAGGCAACGACGCACGTTATCCCAGTAGTGGTTGTTGCTG
15MCSf	TATGGGATCCCCCGGGGTCGACGGTACCT
15MCSr	GATCAGGTACCGTCGACCCCGGGGGATCCCA
T7	TAATACGACTCACTATAGGG
T7t	GCTAGTTATTGCTCAGCGG
